# Supplementary material for: Clinical Profiles, Interventions, and Outcomes of Sepsis and Septic Shock in a Saudi Arabian Tertiary ICU: A Five-Year Retrospective Analysis
Source: Healthcare (Basel). 2026 Mar 7;14(5):680. doi: 10.3390/healthcare14050680 (PMC12984809; doi:10.3390/healthcare14050680)
Supplement: Supplementary file 1 [file healthcare-14-00680-s001.zip]

Archive with 1 entries (1 files):
- healthcare-4158970-supplementary.pdf
